# Supplementary material for: Engineered symbiotic bacteria interfering Nosema redox system inhibit microsporidia parasitism in honeybees
Source: Nat Commun. 2023 May 20;14:2778. doi: 10.1038/s41467-023-38498-2 (PMC10199888; doi:10.1038/s41467-023-38498-2)
Supplement: Supplementary file 4 — Source Data [file 41467_2023_38498_MOESM4_ESM.xlsx]

## Sheet: Fig.1
Fig. 1b	Bacteria	Spores/gut
	MF_1_1	5125000
	MF_1_2	11875000
	MF_1_3	22800000
	MF_1_4	21200000
	MF_1_5	9000000
	MF_2_1	5800000
	MF_2_2	12700000
	MF_2_3	5650000
	MF_2_4	13300000
	MF_2_5	40000000
	M0351_1_1	1850000
	M0351_1_2	5075000
	M0351_1_3	1300000
	M0351_1_4	4000000
	M0351_1_5	7325000
	M0351_2_1	1975000
	M0351_2_2	355000
	M0351_2_3	950000
	M0351_2_4	6200000
	M0351_2_5	22400000
	w8089_1_1	1.472e+07
	w8089_1_2	8760000
	w8089_1_3	15825000
	w8089_1_4	8.8e+06
	w8089_1_5	14100000
	w8089_2_1	10975000
	w8089_2_2	24000000
	w8089_2_3	44000000
	w8089_2_4	25600000
	w8089_2_5	37600000
	w8113_1_1	10650000
	w8113_1_2	800000
	w8113_1_3	10900000
	w8113_1_4	21600000
	w8113_1_5	24500000
	w8113_2_1	800000
	w8113_2_2	22000000
	w8113_2_3	24500000
	w8113_2_4	44800000
	w8113_2_5	27200000
	W8172_1_1	4500000
	W8172_1_2	13300000
	W8172_1_3	22100000
	W8172_1_4	14400000
	W8172_1_5	10400000
	W8172_2_1	7100000
	W8172_2_2	11200000
	W8172_2_3	19200000
	W8172_2_4	16800000
	W8172_2_5	10400000
	B14384H2_1_1	33600000
	B14384H2_1_2	32000000
	B14384H2_1_3	20000000
	B14384H2_1_4	28000000
	B14384H2_1_5	4.08e+07
	B14384H2_2_1	33600000
	B14384H2_2_2	10400000
	B14384H2_2_3	16800000
	B14384H2_2_4	10400000
	B14384H2_2_5	2500000
Fig.1c	Gene	Duox
	MF_1	1.1492
	MF_2	0.812007
	MF_3	1.04658
	MF_4	1.29232
	MF_5	0.792322
	M0351_1	3.92812
	M0351_2	1.82251
	M0351_3	2.53414
	M0351_4	2.2258
	M0351_5	2.25212
Fig.1d	Gene	Nox
	MF_1	0.822061
	MF_2	1.88933
	MF_3	1.52486
	MF_4	0.832184
	MF_5	0.507387
	M0351_1	2.12171
	M0351_2	10.5688
	M0351_3	2.13924
	M0351_4	3.79132
	M0351_5	5.46725
Fig.1f	H2O2 concentration	H2O2
	MF_1	1.45099
	MF_2	1.85655
	MF_3	2.09313
	M0351_1	7.89651
	M0351_2	8.50485
	M0351_3	15.6504

## Sheet: fig.2
Fig.2b	Time	γGCS
	D1	0
	D2	0
	D3	63.08
	D4	284.8
	D5	177.8
	D6	184.3
Fig.2c	Time	GSS
	D1	0
	D2	749.13
	D3	291.8
	D4	701.3
	D5	585
	D6	458.3
Fig.2d	Time	GPX_1
	D1	0
	D2	187.28
	D3	268.1
	D4	155
	D5	167.2
	D6	173.4
Fig.2e	Time	GPX_2
	D1	749.1
	D2	187.28
	D3	59.14
	D4	52.32
	D5	83.93
	D6	58.35
Fig.2h	Time	TrxR
	D1	0
	D2	561.85
	D3	764.9
	D4	528.3
	D5	540.2
	D6	614.6
Fig.2i	Time	TPx
	D1	0
	D2	187.28
	D3	910.8
	D4	586.6
	D5	708.7
	D6	723.6
Fig.2k	D10	γGCS
	dsGFP_1	0.738566
	dsGFP_2	0.792879
	dsGFP_3	2.1003
	dsGFP_4	0.733426
	dsGFP_5	1.10858
	dsγGCS_1	0.590414
	dsγGCS_2	0.33798
	dsγGCS_3	0.283819
	dsγGCS_4	0.329885
	dsγGCS_5	0.508225
	D15	γGCS
	dsGFP_1	1.48494
	dsGFP_2	0.773073
	dsGFP_3	0.637886
	dsGFP_4	1.38979
	dsGFP_5	0.564356
	dsγGCS_1	0.61648
	dsγGCS_2	0.0113793
	dsγGCS_3	0.0854754
	dsγGCS_4	0.0112967
	dsγGCS_5	0.431238
Fig.2l	D10	TrxR
	dsGFP_1	1.09049
	dsGFP_2	0.731719
	dsGFP_3	1.06828
	dsGFP_4	1.29656
	dsGFP_5	0.904804
	dsTrxR_1	0.792328
	dsTrxR_2	0.479739
	dsTrxR_3	0.222081
	dsTrxR_4	0.398977
	dsTrxR_5	0.328725
	D15	TrxR
	dsGFP_1	0.103478
	dsGFP_2	0.137087
	dsGFP_3	0.0814084
	dsGFP_4	0.674434
	dsGFP_5	0.0801924
	dsTrxR_1	1.10309
	dsTrxR_2	0.675796
	dsTrxR_3	1.20761
	dsTrxR_4	1.95182
	dsTrxR_5	0.569126
Fig.2n	D10	Spores/gut
	dsGFP_1	23880000
	dsGFP_2	28440000
	dsGFP_3	24600000
	dsGFP_4	21240000
	dsGFP_5	22320000
	dsGFP_6	21240000
	dsγGCS_1	10080000
	dsγGCS_2	8640000
	dsγGCS_3	5640000
	dsγGCS_4	3360000
	dsγGCS_5	6720000
	dsγGCS_6	600000
	D15	Spores/gut
	dsGFP_1	37440000
	dsGFP_2	29520000
	dsGFP_3	36240000
	dsGFP_4	34320000
	dsGFP_5	36240000
	dsGFP_6	37200000
	dsγGCS_1	2400000
	dsγGCS_2	3360000
	dsγGCS_3	8400000
	dsγGCS_4	8400000
	dsγGCS_5	11520000
	dsγGCS_6	7200000
Fig.2o	D10	Spores/gut
	dsGFP_1	23880000
	dsGFP_2	28440000
	dsGFP_3	24600000
	dsGFP_4	21240000
	dsGFP_5	22320000
	dsGFP_6	21240000
	dsTrxR_1	5520000
	dsTrxR_2	4920000
	dsTrxR_3	4320000
	dsTrxR_4	2280000
	dsTrxR_5	6840000
	dsTrxR_6	1920000
	D15	Spores/gut
	dsGFP_1	37440000
	dsGFP_2	29520000
	dsGFP_3	36240000
	dsGFP_4	34320000
	dsGFP_5	36240000
	dsGFP_6	37200000
	dsTrxR_1	9120000
	dsTrxR_2	8400000
	dsTrxR_3	4800000
	dsTrxR_4	2400000
	dsTrxR_5	5520000
	dsTrxR_6	2880000

## Sheet: Fig.3
Fig.3b
		CFU/gut
	D5_1	33000000
	D5_2	24000000
	D5_3	57000000
	D5_4	6000000
	D5_5	54000000
	D10_1	6000000
	D10_2	12000000
	D10_3	36000000
	D10_4	2100000
	D10_5	39000000
	D15_1	30000000
	D15_2	9000000
	D15_3	510000000
	D15_4	144000000
	D15_5	6000000
Fig.3c
	D5_1	100
	D5_2	100
	D5_3	100
	D5_4	100
	D5_5	100
	D10_1	100
	D10_2	100
	D10_3	100
	D10_4	100
	D10_5	100
	D15_1	100
	D15_2	66
	D15_3	80
	D15_4	88
	D15_5	100

## Sheet: fig.4
fig.4b	Gene	γGCS
	dsGFP_1	1.03822
	dsGFP_2	1.16205
	dsGFP_3	1.23415
	dsGFP_4	0.843342
	dsGFP_5	0.796374
	dsγGCS_1	0.590615
	dsγGCS_2	0.577979
	dsγGCS_3	0.349362
	dsγGCS_4	0.0969586
	dsγGCS_5	0.920599
fig.4c	Gene	GS
	dsGFP_1	1.18851
	dsGFP_2	1.31094
	dsGFP_3	1.09427
	dsGFP_4	0.646774
	dsGFP_5	0.906851
	dsGS_1	0.500759
	dsGS_2	0.409729
	dsGS_3	0.193899
	dsGS_4	1.2387
	dsGS_5	0.154841
fig.4d	Gene	GPx-1
	dsGFP_1	0.916796
	dsGFP_2	0.976448
	dsGFP_3	1.39662
	dsGFP_4	0.883572
	dsGFP_5	0.905227
	dsGPx-1_1	0.102992
	dsGPx-1_2	0.152373
	dsGPx-1_3	0.0843227
	dsGPx-1_4	0.160741
	dsGPx-1_5	0.163094
fig.4e	Gene	GPx-2
	dsGFP_1	1.2063
	dsGFP_2	1.28432
	dsGFP_3	1.61507
	dsGFP_4	1.02651
	dsGFP_5	0.389327
	dsGPx-2_1	0.10999
	dsGPx-2_2	0.162299
	dsGPx-2_3	0.0700439
	dsGPx-2_4	0.628681
	dsGPx-2_5	0.0658137
fig.4f	Gene	TrxR
	dsGFP_1	1.07572
	dsGFP_2	0.90924
	dsGFP_3	0.848533
	dsGFP_4	0.981528
	dsGFP_5	1.22758
	TrxR_1	0.199725
	TrxR_2	0.307738
	TrxR_3	0.10612
	TrxR_4	0.237134
	TrxR_5	0.705612
fig.4g	Gene	TPx
	dsGFP_1	0.894002
	dsGFP_2	0.645481
	dsGFP_3	1.12566
	dsGFP_4	1.64704
	dsGFP_5	0.93469
	dsTPx_1	0.136328
	dsTPx_2	0.229583
	dsTPx_3	0.493386
	dsTPx_4	0.340073
	dsTPx_5	0.687266
fig.4h	Bacteria	Spore/gut
	CK_1	32200000
	CK_2	26200000
	CK_3	2360000
	CK_4	38800000
	CK_5	30600000
	CK_6	14400000
	CK_7	31000000
	CK_8	21200000
	M0351_GFP_1	2880000
	M0351_GFP_2	3680000
	M0351_GFP_3	2320000
	M0351_GFP_4	1040000
	M0351_GFP_5	1680000
	M0351_GFP_6	7120000
	M0351_GFP_7	3840000
	M0351_GFP_8	3120000
	M0351_1	2640000
	M0351_2	5360000
	M0351_3	4240000
	M0351_4	2960000
	M0351_5	6880000
	M0351_6	3040000
	M0351_7	4560000
	M0351_8	3280000
	γGCS_1	90000
	γGCS_2	265000
	γGCS_3	375000
	γGCS_4	310000
	γGCS_5	250000
	γGCS_6	85000
	γGCS_7	175000
	γGCS_8	450000
	GS_1	15000
	GS_2	65000
	GS_3	165000
	GS_4	50000
	GS_5	105000
	GS_6	25000
	GS_7	15000
	GS_8	15000
	GPX_1_1	20000
	GPX_1_2	90000
	GPX_1_3	1630000
	GPX_1_4	1875000
	GPX_1_5	1875000
	GPX_1_6	290000
	GPX_1_7	2000000
	GPX_1_8	875000
	GPX_2_1	1250000
	GPX_2_2	875000
	GPX_2_3	1125000
	GPX_2_4	450000
	GPX_2_5	350000
	GPX_2_6	1400000
	GPX_2_7	1775000
	GPX_2_8	250000
	TrxR_1	525000
	TrxR_2	475000
	TrxR_3	700000
	TrxR_4	700000
	TrxR_5	800000
	TrxR_6	550000
	TrxR_7	450000
	TrxR_8	350000
	TPx_1	35000
	TPx_2	850000
	TPx_3	25000
	TPx_4	330000
	TPx_5	715000
	TPx_6	95000
	TPx_7	1095000
	TPx_8	660000
	Mix_1	15000
	Mix_2	25000
	Mix_3	25000
	Mix_4	65000
	Mix_5	60000
	Mix_6	20000
	Mix_7	20000
	Mix_8	50000
fig.4i	Bacteria	Spore/gut
	CK_1	7.88357e+07
	CK_2	9.22353e+07
	CK_3	9.46939e+07
	CK_4	9.00095e+07
	CK_5	1.7871e+08
	CK_6	8.62889e+07
	CK_7	2.19386e+08
	CK_8	1.31476e+08
	CK_9	1.7551e+08
	CK_10	9.99659e+07
	M0351_1	4.37055e+07
	M0351_2	3.89205e+07
	M0351_3	1.68883e+06
	M0351_4	3.58072e+07
	M0351_5	3.7568e+07
	M0351_6	3.6393e+07
	M0351_7	4.68526e+07
	M0351_8	1.52531e+07
	M0351_9	3.06239e+07
	M0351_10	6.80808e+07
	M0351_GFP_1	1.91611e+07
	M0351_GFP_2	4.17897e+07
	M0351_GFP_3	2.43012e+07
	M0351_GFP_4	8.06847e+07
	M0351_GFP_5	4.29577e+07
	M0351_GFP_6	3.80072e+07
	M0351_GFP_7	5.02201e+07
	M0351_GFP_8	3.3606e+07
	M0351_GFP_9	2.27474e+07
	M0351_GFP_10	3.52891e+07
	γGCS_1	2.18414e+07
	γGCS_2	4.25705e+07
	γGCS_3	6.71271e+07
	γGCS_4	4.73055e+07
	γGCS_5	1.58495e+06
	γGCS_6	6.83038e+07
	γGCS_7	9999.3
	γGCS_8	5.62931e+07
	γGCS_9	3.56095e+07
	γGCS_10	4.85349e+07
	GS_1	15304.4
	GS_2	9.69758e+06
	GS_3	1.71453e+06
	GS_4	2.25943e+07
	GS_5	9.43941e+06
	GS_6	258265
	GS_7	2.6679e+06
	GS_8	8.09487e+06
	GS_9	29183.1
	GS_10	5.75048e+06
	GPX_1_1	4.07271e+06
	GPX_1_2	1.93354e+07
	GPX_1_3	3.62468e+07
	GPX_1_4	6.38876e+07
	GPX_1_5	6.21606e+07
	GPX_1_6	4.83115e+07
	GPX_1_7	7.80266e+07
	GPX_1_8	6.21015e+07
	GPX_1_9	2.49928e+07
	GPX_1_10	1.05792e+08
	GPX_2_1	1.97736e+07
	GPX_2_2	5.627e+07
	GPX_2_3	29997.7
	GPX_2_4	9.79856e+07
	GPX_2_5	6.87692e+07
	GPX_2_6	3.90153e+07
	GPX_2_7	7.27152e+07
	GPX_2_8	2.97272e+07
	GPX_2_9	5.71672e+07
	GPX_2_10	2.81296e+07
	TrxR_1	2.38427e+07
	TrxR_2	7.11097e+07
	TrxR_3	2.81894e+07
	TrxR_4	3.69775e+07
	TrxR_5	6.82387e+07
	TrxR_6	2.82697e+07
	TrxR_7	3.5742e+07
	TrxR_8	4.14921e+07
	TrxR_9	1.79696e+07
	TrxR_10	1.86418e+07
	TPx_1	6.06544e+07
	TPx_2	2.17517e+07
	TPx_3	3.76324e+07
	TPx_4	4.62351e+07
	TPx_5	6.36089e+07
	TPx_6	4.63736e+07
	TPx_7	5.1778e+07
	TPx_8	196929
	TPx_9	6.41475e+07
	TPx_10	33825.7
	Mix_1	29825.6
	Mix_2	5.86854e+06
	Mix_3	4.09238e+06
	Mix_4	6.82213e+06
	Mix_5	3.19281e+06
	Mix_6	3.32265e+06
	Mix_7	1.08665e+06
	Mix_8	1.18463e+07
	Mix_9	5.59518e+06
	Mix_10	2.27403e+07

## Sheet: Suppl Fig. 1
Suppl Fig. 1	Bacteria	CFU/gut
	MF_1	Under detect limitation
	MF_2	Under detect limitation
	MF_3	Under detect limitation
	MF_4	Under detect limitation
	MF_5	Under detect limitation
	MF_6	Under detect limitation
	MF_7	Under detect limitation
	MF_8	Under detect limitation
	MF_9	Under detect limitation
	MF_10	Under detect limitation
	F4_1	17000000
	F4_2	12000000
	F4_3	35000000
	F4_4	6000000
	F4_5	11000000
	F4_6	3800000
	F4_7	9000000
	F4_8	24000000
	F4_9	15000000
	F4_10	32000000
	F5_1	9000000
	F5_2	19620000
	F5_3	15000000
	F5_4	80000000
	F5_5	14000000
	F5_6	25000000
	F5_7	7000000
	F5_8	42000000
	F5_9	2000000
	F5_10	4000000
	Bi_1	45000000
	Bi_2	15000000
	Bi_3	4500000
	Bi_4	31000000
	Bi_5	4000000
	Bi_6	8000000
	Bi_7	19000000
	Bi_8	32000000
	Bi_9	7000000
	Bi_10	19000000
	Gi_1	42000000
	Gi_2	37000000
	Gi_3	48000000
	Gi_4	85000000
	Gi_5	20000000
	Gi_6	43000000
	Gi_7	21000000
	Gi_8	38000000
	Gi_9	27000000
	Gi_10	10000000
	Sn_1	43000000
	Sn_2	55000000
	Sn_3	78000000
	Sn_4	23000000
	Sn_5	7000000
	Sn_6	3000000
	Sn_7	84000000
	Sn_8	31000000
	Sn_9	67000000
	Sn_10	23000000

## Sheet: Suppl Fig. 2
Suppl Fig. 2	Bacteria	Spore/gut
	CK_1_1	7.88357e+07
	CK_1_2	9.22353e+07
	CK_1_3	9.46939e+07
	CK_1_4	9.00095e+07
	CK_1_5	1.7871e+08
	CK_2_1	8.62889e+07
	CK_2_2	2.19386e+08
	CK_2_3	1.31476e+08
	CK_2_4	1.7551e+08
	CK_2_5	9.99659e+07
	M0351_1_1	4.37055e+07
	M0351_1_2	3.89205e+07
	M0351_1_3	1.68883e+06
	M0351_1_4	3.58072e+07
	M0351_1_5	3.7568e+07
	M0351_2_1	3.6393e+07
	M0351_2_2	4.68526e+07
	M0351_2_3	1.52531e+07
	M0351_2_4	3.06239e+07
	M0351_2_5	6.80808e+07
	M0351_GFP_1_1	1.91611e+07
	M0351_GFP_1_2	4.17897e+07
	M0351_GFP_1_3	2.43012e+07
	M0351_GFP_1_4	8.06847e+07
	M0351_GFP_1_5	4.29577e+07
	M0351_GFP_2_1	3.80072e+07
	M0351_GFP_2_2	5.02201e+07
	M0351_GFP_2_3	3.3606e+07
	M0351_GFP_2_4	2.27474e+07
	M0351_GFP_2_5	3.52891e+07
	γGCS_1_1	2.18414e+07
	γGCS_1_2	4.25705e+07
	γGCS_1_3	6.71271e+07
	γGCS_1_4	4.73055e+07
	γGCS_1_5	1.58495e+06
	γGCS_2_1	6.83038e+07
	γGCS_2_2	9999.3
	γGCS_2_3	5.62931e+07
	γGCS_2_4	3.56095e+07
	γGCS_2_5	4.85349e+07
	GS_1_1	15304.4
	GS_1_2	9.69758e+06
	GS_1_3	1.71453e+06
	GS_1_4	2.25943e+07
	GS_1_5	9.43941e+06
	GS_2_1	258265
	GS_2_2	2.6679e+06
	GS_2_3	8.09487e+06
	GS_2_4	29183.1
	GS_2_5	5.75048e+06
	GPX_1_1_1	4.07271e+06
	GPX_1_1_2	1.93354e+07
	GPX_1_1_3	3.62468e+07
	GPX_1_1_4	6.38876e+07
	GPX_1_1_5	6.21606e+07
	GPX_1_2_1	4.83115e+07
	GPX_1_2_2	7.80266e+07
	GPX_1_2_3	6.21015e+07
	GPX_1_2_4	2.49928e+07
	GPX_1_2_5	1.05792e+08
	GPX_2_1_1	1.97736e+07
	GPX_2_1_2	5.627e+07
	GPX_2_1_3	29997.7
	GPX_2_1_4	9.79856e+07
	GPX_2_1_5	6.87692e+07
	GPX_2_2_1	3.90153e+07
	GPX_2_2_2	7.27152e+07
	GPX_2_2_3	2.97272e+07
	GPX_2_2_4	5.71672e+07
	GPX_2_2_5	2.81296e+07
	TrxR_1_1	2.38427e+07
	TrxR_1_2	7.11097e+07
	TrxR_1_3	2.81894e+07
	TrxR_1_4	3.69775e+07
	TrxR_1_5	6.82387e+07
	TrxR_2_1	2.82697e+07
	TrxR_2_2	3.5742e+07
	TrxR_2_3	4.14921e+07
	TrxR_2_4	1.79696e+07
	TrxR_2_5	1.86418e+07
	TPx_1_1	6.06544e+07
	TPx_1_2	2.17517e+07
	TPx_1_3	3.76324e+07
	TPx_1_4	4.62351e+07
	TPx_1_5	6.36089e+07
	TPx_2_1	4.63736e+07
	TPx_2_2	5.1778e+07
	TPx_2_3	196929
	TPx_2_4	6.41475e+07
	TPx_2_5	33825.7
	Mix_1_1	29825.6
	Mix_1_2	5.86854e+06
	Mix_1_3	4.09238e+06
	Mix_1_4	6.82213e+06
	Mix_1_5	3.19281e+06
	Mix_2_1	3.32265e+06
	Mix_2_2	1.08665e+06
	Mix_2_3	1.18463e+07
	Mix_2_4	5.59518e+06
	Mix_2_5	2.27403e+07

## Sheet: Suppl Fig. 3a-b
Suppl Fig. 2a	Gene	Duox
	Bombilactobacillus mellis W8089_1	1.03999
	Bombilactobacillus mellis W8089_2	1.27189
	Bombilactobacillus mellis W8089_3	1.54476
	Bombilactobacillus mellis W8089_4	1.05947
	Bombilactobacillus mellis W8089_5	1.12725
	Lactobacillus apis W8172_1	1.12894
	Lactobacillus apis W8172_2	0.809546
	Lactobacillus apis W8172_3	0.648549
	Lactobacillus apis W8172_4	0.806212
	Lactobacillus apis W8172_5	0.44612
	Gilliamella apicola B14384H2_1	0.599937
	Gilliamella apicola B14384H2_2	0.372267
	Gilliamella apicola B14384H2_3	0.892498
	Gilliamella apicola B14384H2_4	0.647544
	Gilliamella apicola B14384H2_5	0.726682
	Bifidobacterium choladohabitans W8113_1	1.02295
	Bifidobacterium choladohabitans W8113_2	0.373283
	Bifidobacterium choladohabitans W8113_3	1.32642
	Bifidobacterium choladohabitans W8113_4	0.542004
	Bifidobacterium choladohabitans W8113_5	1.17506
	MF_1	1.22908
	MF_2	1.54557
	MF_3	0.698421
	MF_4	1.52188
	MF_5	0.495261
Suppl Fig. 2b	Gene	Nox
	Bombilactobacillus mellis W8089_1	3.71853
	Bombilactobacillus mellis W8089_2	1.96646
	Bombilactobacillus mellis W8089_3	1.5831
	Bombilactobacillus mellis W8089_4	0.859939
	Bombilactobacillus mellis W8089_5	1.59527
	Lactobacillus apis W8172_1	0.751113
	Lactobacillus apis W8172_2	1.13198
	Lactobacillus apis W8172_3	1.68938
	Lactobacillus apis W8172_4	0.780741
	Lactobacillus apis W8172_5	1.83346
	Gilliamella apicola B14384H2_1	1.01198
	Gilliamella apicola B14384H2_2	2.12335
	Gilliamella apicola B14384H2_3	1.32379
	Gilliamella apicola B14384H2_4	1.00671
	Gilliamella apicola B14384H2_5	0.769369
	Bifidobacterium choladohabitans W8113_1	1.46078
	Bifidobacterium choladohabitans W8113_2	0.689808
	Bifidobacterium choladohabitans W8113_3	0.360556
	Bifidobacterium choladohabitans W8113_4	0.56755
	Bifidobacterium choladohabitans W8113_5	0.365385
	MF_1	1.97777
	MF_2	0.468791
	MF_3	0.836422
	MF_4	1.33182
	MF_5	0.968219
